# Supplementary material for: Propagation laws of discontinuous gas supply in the excavation roadway
Source: PLoS One. 2022 May 26;17(5):e0268453. doi: 10.1371/journal.pone.0268453 (PMC9135244; doi:10.1371/journal.pone.0268453)
Supplement: S2 Data — (XLSX) [file pone.0268453.s002.xlsx]

## Sheet: Sheet1
Time/s(x)	Simulation results(y1)	Experiment results(y2)
0.03254	0.00389	0
0.11677	0.0612	0.0211
0.13338	0.152	0.186
0.14459	0.248	0.373
0.16663	0.34	0.422
0.1751	0.429	0.505
0.20799	0.523	0.563
0.23003	0.616	0.451
0.31117	0.576	0.425
0.38419	0.536	0.381
0.47343	0.486	0.363
0.58986	0.461	0.345
0.73338	0.432	0.325
0.84712	0.411	0.306
0.99343	0.403	0.293
1.11535	0.396	0.279
1.24538	0.382	0.263
1.37545	0.38	0.241
1.51364	0.374	0.225
1.63826	0.363	0.204
1.77105	0.363	0.177
1.89841	0.36	0.155
		0.135
		0.113
		0.0912
		0.0718
		0.0538
		0.0343
		0.0163
		0.00467
		0.00482
		0.00239
		0.00385
