# Supplementary material for: Propagation laws of discontinuous gas supply in the excavation roadway
Source: PLoS One. 2022 May 26;17(5):e0268453. doi: 10.1371/journal.pone.0268453 (PMC9135244; doi:10.1371/journal.pone.0268453)
Supplement: S3 Data — (XLSX) [file pone.0268453.s003.xlsx]

## Sheet: Sheet1
Tunnel number	Simulation results(y1)	Experiment results(y2)
1	-0.24902	27.3569
2	100.974	152.778
3	122.794	217.172
4	80.2054	44.1919
