# Supplementary material for: Propagation laws of discontinuous gas supply in the excavation roadway
Source: PLoS One. 2022 May 26;17(5):e0268453. doi: 10.1371/journal.pone.0268453 (PMC9135244; doi:10.1371/journal.pone.0268453)
Supplement: S4 Data — (XLSX) [file pone.0268453.s004.xlsx]

## Sheet: Sheet1
Tunnel number	Simulation results(y1)	Experiment results(y2)
1	-0.09536	35.124
2	96.0567	145.455
3	93.4211	154.545
4	45.1351	43.8017
